# Supplementary material for: Preparation of Poly(acrylate)/Poly(diallyldimethylammonium) Coacervates without Small Counterions and Their Phase Behavior upon Salt Addition towards Poly-Ions Segregation
Source: Polymers (Basel). 2021 Jul 9;13(14):2259. doi: 10.3390/polym13142259 (PMC8309331; doi:10.3390/polym13142259)
Supplement: Supplementary file 1 [file polymers-13-02259-s001.zip]

Archive with 1 entries (1 files):
- polymers-1272928-supplementary.pdf
